# Supplementary material for: ﻿A redescription of the poorly known Central American toad Inciliustacanensis (Anura, Bufonidae), with a summary of its biology and conservation status
Source: Zookeys. 2022 May 20;1102:149–61. doi: 10.3897/zookeys.1102.79229 (PMC9848913; doi:10.3897/zookeys.1102.79229)
Supplement: XML Treatment for Incilius tacanensis [file zookeys.1102.79229-treatment1.xml]

<!DOCTYPE tp:taxon-treatment
  PUBLIC "-//TaxonX//DTD Taxonomic Treatment Publishing DTD v0 20100105//EN" "tax-treatment-NSO.dtd">
<tp:taxon-treatment xmlns:tp="http://www.plazi.org/taxpub"><tp:treatment-meta><kwd-group><label>Taxon classification</label><kwd>
              <named-content content-type="kingdom">Animalia</named-content>
            </kwd></kwd-group><mixed-citation publication-type="journal"><person-group><name><surname>McCarthy</surname><given-names>Kathryn</given-names></name><name><surname>Shinn</surname><given-names>Ollie</given-names></name><name><surname>Luna-Reyes</surname><given-names>Roberto</given-names></name><name><surname>Mendelson III</surname><given-names>Joseph R.</given-names></name></person-group><article-title>﻿A redescription of the poorly known Central American toad <italic><tp:taxon-name><tp:taxon-name-part taxon-name-part-type="genus" reg="Incilius">Incilius</tp:taxon-name-part><tp:taxon-name-part taxon-name-part-type="species" reg="tacanensis">tacanensis</tp:taxon-name-part></tp:taxon-name></italic> (<tp:taxon-name><tp:taxon-name-part taxon-name-part-type="order">Anura</tp:taxon-name-part></tp:taxon-name>, <tp:taxon-name><tp:taxon-name-part taxon-name-part-type="family">Bufonidae</tp:taxon-name-part></tp:taxon-name>), with a summary of its biology and conservation status</article-title><source>Zookeys</source><day>20</day><month>05</month><year>2022</year><volume>1102</volume><fpage>149</fpage><lpage>161</lpage><pub-id pub-id-type="doi">10.3897/zookeys.1102.79229</pub-id></mixed-citation></tp:treatment-meta><tp:nomenclature><label>﻿</label><tp:taxon-name>
            <object-id xmlns:xlink="http://www.w3.org/1999/xlink" content-type="arpha" xlink:type="simple">7A665284-E3C7-5188-B4A1-6484858BB057</object-id>
            <tp:taxon-name-part taxon-name-part-type="genus" reg="Incilius">Incilius</tp:taxon-name-part>
            <tp:taxon-name-part taxon-name-part-type="species" reg="tacanensis">tacanensis</tp:taxon-name-part>
          </tp:taxon-name><tp:taxon-authority>P. Smith, 1952</tp:taxon-authority><xref ref-type="fig" rid="F1">Figs 1</xref><xref ref-type="fig" rid="F2">, 2</xref><xref ref-type="fig" rid="F3">, 3</xref><tp:nomenclature-citation-list><tp:nomenclature-citation><tp:taxon-name>
                <tp:taxon-name-part taxon-name-part-type="genus" reg="Bufo">Bufo</tp:taxon-name-part>
                <tp:taxon-name-part taxon-name-part-type="species" reg="tacanensis">tacanensis</tp:taxon-name-part>
              </tp:taxon-name><comment>P. Smith, 1952: 176. Holotype: UMMZ 88359. Type-locality: at 1500 m on Volcán de Tacaná, Union Juárez, Chiapas, Mexico.</comment></tp:nomenclature-citation><tp:nomenclature-citation><tp:taxon-name>
                <tp:taxon-name-part taxon-name-part-type="genus" reg="Cranopsis">Cranopsis</tp:taxon-name-part>
                <tp:taxon-name-part taxon-name-part-type="species" reg="tacanensis">tacanensis</tp:taxon-name-part>
              </tp:taxon-name><comment>
                <xref ref-type="bibr" rid="B7">Frost et al., 2006a</xref>
              </comment></tp:nomenclature-citation><tp:nomenclature-citation><tp:taxon-name>
                <tp:taxon-name-part taxon-name-part-type="genus" reg="Ollotis">Ollotis</tp:taxon-name-part>
                <tp:taxon-name-part taxon-name-part-type="species" reg="tacanensis">tacanensis</tp:taxon-name-part>
              </tp:taxon-name><comment>
                <xref ref-type="bibr" rid="B8">Frost et al., 2006b</xref>
              </comment></tp:nomenclature-citation><tp:nomenclature-citation><tp:taxon-name>
                <tp:taxon-name-part taxon-name-part-type="genus" reg="Incilius">Incilius</tp:taxon-name-part>
                <tp:taxon-name-part taxon-name-part-type="species" reg="tacanensis">tacanensis</tp:taxon-name-part>
              </tp:taxon-name><comment>
                <xref ref-type="bibr" rid="B9">Frost et al., 2009</xref>
              </comment></tp:nomenclature-citation></tp:nomenclature-citation-list></tp:nomenclature><tp:treatment-sec sec-type="description" id="SECID0EKGAC"><title>Description.</title><p>Mean SVL in males 36 mm, females 46 mm; cranial crests prominent in most specimens, with the supraorbital and postorbital crests forming an arched L-shaped structure about each eye; preorbital and pretympanic crests present, indistinct; canthal crests present, prominent, extending to above the nostrils; parietal crests prominent, oriented sharply posteromedially, extending to near midline of body; supratympanic crest absent; suborbital crest present but indistinct in some individuals; tympanum is not externally visible; tibia lengths in males range from 43–51% of SVL in males, 40–42% SVL in females; foot length ranges from 43–55% SVL in males, 41–44% in females. Webbing on the foot extends to the tip of every toe, except Toe III, which is webbed only to the second subarticular tubercle. Outer metatarsal tubercle small, rounded, elevated and non-keratinized; inner metatarsal tubercle larger, ovoid, and also non-keratinized. Tips of digits possess small, rounded tips. Morphometric variation is summarized in Table <xref ref-type="table" rid="T1">1</xref>, and adult specimens are illustrated in Fig. <xref ref-type="fig" rid="F1">1</xref>.</p><table-wrap id="T1" position="float" orientation="portrait"><label>Table 1.</label><caption><p>Morphometric variation in adult <italic><tp:taxon-name><tp:taxon-name-part taxon-name-part-type="genus" reg="Incilius">Incilius</tp:taxon-name-part><tp:taxon-name-part taxon-name-part-type="species" reg="tacanensis">tacanensis.</tp:taxon-name-part></tp:taxon-name></italic> Mean ± 1 SD above range (in parentheses); all measurements in mm.</p></caption><table id="TID0EKEAG" rules="all"><tbody><tr><th rowspan="1" colspan="1">Variable</th><th rowspan="1" colspan="1">Females <italic>N</italic> = 15</th><th rowspan="1" colspan="1">Males <italic>N</italic> = 2</th></tr><tr><td rowspan="1" colspan="1">Snout-vent length</td><td rowspan="1" colspan="1">51.2 + 4.9 (38.5–57.2)</td><td rowspan="1" colspan="1">— (35.3–37.3)</td></tr><tr><td rowspan="1" colspan="1">Tibia length</td><td rowspan="1" colspan="1">21.8 + 1.4 (18.9–23.6)</td><td rowspan="1" colspan="1">— (16.1–18.3)</td></tr><tr><td rowspan="1" colspan="1">Foot length</td><td rowspan="1" colspan="1">22.0 + 2.1 (17.9–24.8)</td><td rowspan="1" colspan="1">— (16.1–19.3)</td></tr><tr><td rowspan="1" colspan="1">Head length</td><td rowspan="1" colspan="1">16.9 + 1.2 (13.7–17.9)</td><td rowspan="1" colspan="1">— (12.1–13.1)</td></tr><tr><td rowspan="1" colspan="1">Head width</td><td rowspan="1" colspan="1">17.5 + 1.5 (14.1–19.8)</td><td rowspan="1" colspan="1">— (12.5–13.3)</td></tr><tr><td rowspan="1" colspan="1">Eye diameter</td><td rowspan="1" colspan="1">5.8 + 0.7 (4.4–6.9)</td><td rowspan="1" colspan="1">— (4.1–4.6)</td></tr><tr><td rowspan="1" colspan="1">Eye-nostril distance</td><td rowspan="1" colspan="1">4.3 + 0.4 (3.3–4.9)</td><td rowspan="1" colspan="1">— (3.7–4.0)</td></tr><tr><td rowspan="1" colspan="1">Parotoid length</td><td rowspan="1" colspan="1">8.1 + 1.0 (7.1–10.5)</td><td rowspan="1" colspan="1">— (5.2–6.0)</td></tr><tr><td rowspan="1" colspan="1">Parotoid width</td><td rowspan="1" colspan="1">5.2 + 0.6 (3.9–6.3)</td><td rowspan="1" colspan="1">— (3.6–3.8)</td></tr></tbody></table></table-wrap><fig id="F1" position="float" orientation="portrait"><object-id xmlns:xlink="http://www.w3.org/1999/xlink" content-type="doi" xlink:type="simple">10.3897/zookeys.1102.79229.figure1</object-id><object-id xmlns:xlink="http://www.w3.org/1999/xlink" content-type="arpha" xlink:type="simple">7899D5F3-8272-542E-9CE1-DA01EBC022C7</object-id><label>Figure 1.</label><caption><p>Comparison of dorsal and ventral aspects of typical adult females (left) and males (right) of <italic><tp:taxon-name><tp:taxon-name-part taxon-name-part-type="genus" reg="Incilius">Incilius</tp:taxon-name-part><tp:taxon-name-part taxon-name-part-type="species" reg="bocourti">bocourti</tp:taxon-name-part></tp:taxon-name></italic> (male: MVZ 256842, female: MVZ 256843 and <italic><tp:taxon-name><tp:taxon-name-part taxon-name-part-type="genus" reg="Incilius">I.</tp:taxon-name-part><tp:taxon-name-part taxon-name-part-type="species" reg="tacanensis">tacanensis</tp:taxon-name-part></tp:taxon-name></italic> (male: UIMNH 25473, female: UIMNH 55156). Note the diagnostic differences in size and dorsal skin texture.</p></caption><graphic xmlns:xlink="http://www.w3.org/1999/xlink" xlink:href="zookeys-1102-149_article-79229__-g001.jpg" position="float" orientation="portrait" xlink:type="simple" id="oo_686687.jpg"><uri content-type="original_file" xlink:type="simple">https://binary.pensoft.net/fig/686687</uri></graphic></fig><p>Texture of the dorsal skin is smooth with scattered small, sharply pointed tubercles, becoming more numerous and dense, laterally and on the limbs. The ventral skin is roughly granular, with weakly pointed tubercles. The lateral row of tubercles is present as a series of small, sharply pointed tubercles that are slightly larger than similar, unorganized proximal tubercles. The parotoid glands are large, rounded, about 1.25 × diameter of eyelid. Tibial and rictal glands are absent. Vocal slit unilateral.</p><p>In preservative, dorsal coloration is dull brown with dark brown lateral stripes following the lateral tubercles; some cream spots present on legs in some specimens. Ventrum is dark cream with a diffuse dark brown marbled pattern that extends onto the legs. In general, males tend to be more uniform dull brown than are the moderately patterned females.</p></tp:treatment-sec><tp:treatment-sec sec-type="diagnosis" id="SECID0E6LAC"><title>Diagnosis.</title><p>No other bufonid in Mexico or Guatemala has webbing on the feet as extensively developed as in <italic><tp:taxon-name><tp:taxon-name-part taxon-name-part-type="genus" reg="Incilius">I.</tp:taxon-name-part><tp:taxon-name-part taxon-name-part-type="species" reg="tacanensis">tacanensis</tp:taxon-name-part></tp:taxon-name></italic> (Fig. <xref ref-type="fig" rid="F2">2</xref>). Within the range of this species, only <italic><tp:taxon-name><tp:taxon-name-part taxon-name-part-type="genus" reg="Incilius">Incilius</tp:taxon-name-part><tp:taxon-name-part taxon-name-part-type="species" reg="bocourti">bocourti</tp:taxon-name-part></tp:taxon-name></italic> (Brocchi, 1877) also lacks an externally evident tympanum. <italic><tp:taxon-name><tp:taxon-name-part taxon-name-part-type="genus" reg="Incilius">Incilius</tp:taxon-name-part><tp:taxon-name-part taxon-name-part-type="species" reg="bocourti">bocourti</tp:taxon-name-part></tp:taxon-name></italic> differs from <italic><tp:taxon-name><tp:taxon-name-part taxon-name-part-type="genus" reg="Incilius">I.</tp:taxon-name-part><tp:taxon-name-part taxon-name-part-type="species" reg="tacanensis">tacanensis</tp:taxon-name-part></tp:taxon-name></italic> by lacking vocal slits (vs. present, unilateral), having little webbing on the feet (vs. extensive), reaching sizes up to 70 mm in males and 80 mm in females (vs. 37 mm, 57 mm), by having very large, distinctly oval parotoid glands with length more than 2 × diameter or eyelid (vs. rounded, about 1.25 × eyelid). <italic><tp:taxon-name><tp:taxon-name-part taxon-name-part-type="genus" reg="Incilius">Incilius</tp:taxon-name-part><tp:taxon-name-part taxon-name-part-type="species" reg="bocourti">bocourti</tp:taxon-name-part></tp:taxon-name></italic> is strongly sexually dimorphic in coloration, with males being nearly uniform greenish yellow and females being dark reddish brown. Based on museum specimens, <italic><tp:taxon-name><tp:taxon-name-part taxon-name-part-type="genus" reg="Incilius">I.</tp:taxon-name-part><tp:taxon-name-part taxon-name-part-type="species" reg="tacanensis">tacanensis</tp:taxon-name-part></tp:taxon-name></italic> appears to be generally uniformly dull brown. The heads of the two species are illustrated in Fig. <xref ref-type="fig" rid="F3">3</xref>.</p><fig id="F2" position="float" orientation="portrait"><object-id xmlns:xlink="http://www.w3.org/1999/xlink" content-type="doi" xlink:type="simple">10.3897/zookeys.1102.79229.figure2</object-id><object-id xmlns:xlink="http://www.w3.org/1999/xlink" content-type="arpha" xlink:type="simple">CA3F1715-7AEE-5F08-B35B-AC0C02629976</object-id><label>Figure 2.</label><caption><p>Details of the webbing of the feet of <italic><tp:taxon-name><tp:taxon-name-part taxon-name-part-type="genus" reg="Incilius">Incilius</tp:taxon-name-part><tp:taxon-name-part taxon-name-part-type="species" reg="bocourti">bocourti</tp:taxon-name-part></tp:taxon-name></italic> (left; MVZ 256842) and <italic><tp:taxon-name><tp:taxon-name-part taxon-name-part-type="genus" reg="Incilius">I.</tp:taxon-name-part><tp:taxon-name-part taxon-name-part-type="species" reg="tacanensis">tacanensis</tp:taxon-name-part></tp:taxon-name></italic> (right; CAS 70691). The webbing is more extensive on the feet of <italic><tp:taxon-name><tp:taxon-name-part taxon-name-part-type="genus" reg="Incilius">I.</tp:taxon-name-part><tp:taxon-name-part taxon-name-part-type="species" reg="tacanensis">tacanensis</tp:taxon-name-part></tp:taxon-name></italic>.</p></caption><graphic xmlns:xlink="http://www.w3.org/1999/xlink" xlink:href="zookeys-1102-149_article-79229__-g002.jpg" position="float" orientation="portrait" xlink:type="simple" id="oo_686688.jpg"><uri content-type="original_file" xlink:type="simple">https://binary.pensoft.net/fig/686688</uri></graphic></fig><fig id="F3" position="float" orientation="portrait"><object-id xmlns:xlink="http://www.w3.org/1999/xlink" content-type="doi" xlink:type="simple">10.3897/zookeys.1102.79229.figure3</object-id><object-id xmlns:xlink="http://www.w3.org/1999/xlink" content-type="arpha" xlink:type="simple">B11AD67A-3937-5765-9C3C-0C3138099A75</object-id><label>Figure 3.</label><caption><p>Details of the heads of adult females of <italic><tp:taxon-name><tp:taxon-name-part taxon-name-part-type="genus" reg="Incilius">Incilius</tp:taxon-name-part><tp:taxon-name-part taxon-name-part-type="species" reg="tacanensis">tacanensis</tp:taxon-name-part></tp:taxon-name></italic> (left: MVZ 159445) and <italic><tp:taxon-name><tp:taxon-name-part taxon-name-part-type="genus" reg="Incilius">I.</tp:taxon-name-part><tp:taxon-name-part taxon-name-part-type="species" reg="bocourti">bocourti</tp:taxon-name-part></tp:taxon-name></italic> (right: UTA A-13008), showing diagnostic differences in the cranial crests, parotoid glands, and general shape. <italic><tp:taxon-name><tp:taxon-name-part taxon-name-part-type="genus" reg="Incilius">Incilius</tp:taxon-name-part><tp:taxon-name-part taxon-name-part-type="species" reg="bocourti">bocourti</tp:taxon-name-part></tp:taxon-name></italic> is a much larger species than is <italic><tp:taxon-name><tp:taxon-name-part taxon-name-part-type="genus" reg="Incilius">I.</tp:taxon-name-part><tp:taxon-name-part taxon-name-part-type="species" reg="tacanensis">tacanensis</tp:taxon-name-part></tp:taxon-name></italic> (see Fig. <xref ref-type="fig" rid="F1">1</xref>), so these images are not at the same scale in order to facilitate direct comparisons.</p></caption><graphic xmlns:xlink="http://www.w3.org/1999/xlink" xlink:href="zookeys-1102-149_article-79229__-g003.jpg" position="float" orientation="portrait" xlink:type="simple" id="oo_686689.jpg"><uri content-type="original_file" xlink:type="simple">https://binary.pensoft.net/fig/686689</uri></graphic></fig></tp:treatment-sec><tp:treatment-sec sec-type="distribution" id="SECID0E2BAE"><title>Distribution and ecology.</title><p><italic><tp:taxon-name><tp:taxon-name-part taxon-name-part-type="genus" reg="Incilius">Incilius</tp:taxon-name-part><tp:taxon-name-part taxon-name-part-type="species" reg="tacanensis">tacanensis</tp:taxon-name-part></tp:taxon-name></italic> has a small geographic distribution apparently restricted to moderately high elevations (ca 1500–1700 m) between the Cerro Mozotal, Chiapas, Mexico to the west to Volcán Zunil in Quetzaltenango, Guatemala to the east (Fig. <xref ref-type="fig" rid="F4">4</xref>). Despite considerable collecting efforts over many decades in Departamento San Marcos, Guatemala (reviewed by <xref ref-type="bibr" rid="B21">Rovito et al. 2009</xref>), no records are available from this intervening region. This distribution represents but a small portion of the Fuegan Faunal Area defined by <xref ref-type="bibr" rid="B3">Campbell and Vannini (1989a)</xref>, and evidently does not include the Sierra Madre de Chiapas, Montañas de Cuilco, nor the Central Plateau of Chiapas. However, details of the geographic distribution of this species must be considered conservatively, as it is evident that this small, cryptic species is not readily encountered even in areas where it is known to occur. Detailed habitat notes are not available for any of the museum specimens, but the species apparently occurs in leaf litter in rainforest and cloudforest habitats.</p><fig id="F4" position="float" orientation="portrait"><object-id xmlns:xlink="http://www.w3.org/1999/xlink" content-type="doi" xlink:type="simple">10.3897/zookeys.1102.79229.figure4</object-id><object-id xmlns:xlink="http://www.w3.org/1999/xlink" content-type="arpha" xlink:type="simple">5BBF91AD-5C58-5431-AEEB-69D5753EB974</object-id><label>Figure 4.</label><caption><p>Map of the southern border regions of Guatemala and Chiapas, Mexico. Black triangles represent Volcán Tacaná and Volcán Zunil. Red squares represent museum specimens examined in this study. Note that some squares represent more than a single specimen. The record on the coastal plain of Quetzaltenango, Guatemala, is UMMZ 102472 which bears the locality Granja Lorena; we suspect that this is generalized locality information and the toad likely was collected to the north at higher elevation.</p></caption><graphic xmlns:xlink="http://www.w3.org/1999/xlink" xlink:href="zookeys-1102-149_article-79229__-g004.jpg" position="float" orientation="portrait" xlink:type="simple" id="oo_686690.jpg"><uri content-type="original_file" xlink:type="simple">https://binary.pensoft.net/fig/686690</uri></graphic></fig><p>In fact, information is lacking on various aspects of its biology, including intra and interspecific ecological interactions. It is known that the collection of the holotype (March 1938) and two paratypes (January 1940 and April 1949) was carried out in the dry season, although five of the paratypes were collected in the rainy season (August 1924 and 1950; <xref ref-type="bibr" rid="B27">Smith 1952</xref>).</p><p>This region is heavily cultivated in coffee, but we have no evidence that the species occurs in any form of coffee fields, unlike some other anurans in the area that can become quite abundant in areas of coffee production [e.g., <italic><tp:taxon-name><tp:taxon-name-part taxon-name-part-type="genus" reg="Craugastor">Craugastor</tp:taxon-name-part><tp:taxon-name-part taxon-name-part-type="species" reg="rhodopis">rhodopis</tp:taxon-name-part></tp:taxon-name></italic> (Cope, 1867) (<xref ref-type="bibr" rid="B25">Seib 1985</xref>)].</p><p>Oviductal eggs were present in females collected in July and August, suggesting that breeding occurs in the wet season. Clutch sizes were estimated (i.e., eggs were not removed and individually counted) between approximately 50–400 eggs. The eggs are small and pigmented.</p><p><italic><tp:taxon-name><tp:taxon-name-part taxon-name-part-type="genus" reg="Incilius">Incilius</tp:taxon-name-part><tp:taxon-name-part taxon-name-part-type="species" reg="tacanensis">tacanensis</tp:taxon-name-part></tp:taxon-name></italic> is superficially similar in size and sexual dimorphism to <italic><tp:taxon-name><tp:taxon-name-part taxon-name-part-type="genus" reg="Incilius">I.</tp:taxon-name-part><tp:taxon-name-part taxon-name-part-type="species" reg="epioticus">epioticus</tp:taxon-name-part></tp:taxon-name></italic> (Cope, 1875), <italic><tp:taxon-name><tp:taxon-name-part taxon-name-part-type="genus" reg="Incilius">I.</tp:taxon-name-part><tp:taxon-name-part taxon-name-part-type="species" reg="chompipe">chompipe</tp:taxon-name-part></tp:taxon-name></italic> (<xref ref-type="bibr" rid="B28">Vaughan and Mendelson 2007</xref>), and <italic><tp:taxon-name><tp:taxon-name-part taxon-name-part-type="genus" reg="Incilius">I.</tp:taxon-name-part><tp:taxon-name-part taxon-name-part-type="species" reg="guanacaste">guanacaste</tp:taxon-name-part></tp:taxon-name></italic> (Vaughan &amp; Mendelson, 2007) in Costa Rica. Those species have large (ca 5 mm diameter), unpigmented eggs and are now known to undergo direct development (<xref ref-type="bibr" rid="B10">Gray and Bland 2016</xref>). Unlike these diminutive (females about 35 mm SVL, males about 25 mm; <xref ref-type="bibr" rid="B28">Vaughan and Mendelson 2007</xref>) Costa Rican species, we presume that <italic><tp:taxon-name><tp:taxon-name-part taxon-name-part-type="genus" reg="Incilius">I.</tp:taxon-name-part><tp:taxon-name-part taxon-name-part-type="species" reg="tacanensis">tacanensis</tp:taxon-name-part></tp:taxon-name></italic> has typical aquatic larvae. However, these larvae and all other aspects of reproduction in this species remain unknown.</p><p>The results of the real-time PCR analyses for the Bd pathogen for 15 specimens for 15 specimens of <italic><tp:taxon-name><tp:taxon-name-part taxon-name-part-type="genus" reg="Incilius">I.</tp:taxon-name-part><tp:taxon-name-part taxon-name-part-type="species" reg="tacanensis">tacanensis</tp:taxon-name-part></tp:taxon-name></italic> collected between 1924–1978 and four <italic><tp:taxon-name><tp:taxon-name-part taxon-name-part-type="genus" reg="Incilius">I.</tp:taxon-name-part><tp:taxon-name-part taxon-name-part-type="species" reg="bocourti">bocourti</tp:taxon-name-part></tp:taxon-name></italic> from 1989–2012 all were negative (Table <xref ref-type="table" rid="T2">2</xref>).</p><table-wrap id="T2" position="float" orientation="portrait"><label>Table 2.</label><caption><p>Results of Real-Time PCR assays for amphibian chytridiomycosis (<italic><tp:taxon-name><tp:taxon-name-part taxon-name-part-type="genus" reg="Batrachochytrium">Batrachochytrium</tp:taxon-name-part><tp:taxon-name-part taxon-name-part-type="species" reg="dendrobatidis">dendrobatidis</tp:taxon-name-part></tp:taxon-name></italic>; Bd) from preserved museum specimens of <italic><tp:taxon-name><tp:taxon-name-part taxon-name-part-type="genus" reg="Incilius">Incilius</tp:taxon-name-part><tp:taxon-name-part taxon-name-part-type="species" reg="bocourti">bocourti</tp:taxon-name-part></tp:taxon-name></italic> and <italic><tp:taxon-name><tp:taxon-name-part taxon-name-part-type="genus" reg="Incilius">I.</tp:taxon-name-part><tp:taxon-name-part taxon-name-part-type="species" reg="tacanensis">tacanensis</tp:taxon-name-part></tp:taxon-name></italic>. Complete locality data are listed in the Appendix <xref ref-type="app" rid="app1">1</xref>.</p></caption><table id="TID0EQMAG" rules="all"><tbody><tr><th rowspan="1" colspan="1">Species</th><th rowspan="1" colspan="1">Specimen</th><th rowspan="1" colspan="1">Country</th><th rowspan="1" colspan="1">State</th><th rowspan="1" colspan="1">Date</th><th rowspan="1" colspan="1">Bd +/–</th></tr><tr><td rowspan="1" colspan="1">
                    <italic>
                      <tp:taxon-name><tp:taxon-name-part taxon-name-part-type="genus" reg="Incilius">I.</tp:taxon-name-part><tp:taxon-name-part taxon-name-part-type="species" reg="bocourti">bocourti</tp:taxon-name-part></tp:taxon-name>
                    </italic>
                  </td><td rowspan="1" colspan="1">MVZ 256842</td><td rowspan="1" colspan="1">Mexico</td><td rowspan="1" colspan="1">Chiapas</td><td rowspan="1" colspan="1">18 June 2012</td><td rowspan="1" colspan="1">–</td></tr><tr><td rowspan="1" colspan="1">
                    <italic>
                      <tp:taxon-name><tp:taxon-name-part taxon-name-part-type="genus" reg="Incilius">I.</tp:taxon-name-part><tp:taxon-name-part taxon-name-part-type="species" reg="bocourti">bocourti</tp:taxon-name-part></tp:taxon-name>
                    </italic>
                  </td><td rowspan="1" colspan="1">MVZ 256843</td><td rowspan="1" colspan="1">Mexico</td><td rowspan="1" colspan="1">Chiapas</td><td rowspan="1" colspan="1">25 June 2012</td><td rowspan="1" colspan="1">–</td></tr><tr><td rowspan="1" colspan="1">
                    <italic>
                      <tp:taxon-name><tp:taxon-name-part taxon-name-part-type="genus" reg="Incilius">I.</tp:taxon-name-part><tp:taxon-name-part taxon-name-part-type="species" reg="bocourti">bocourti</tp:taxon-name-part></tp:taxon-name>
                    </italic>
                  </td><td rowspan="1" colspan="1">UTA A-50918</td><td rowspan="1" colspan="1">Guatemala</td><td rowspan="1" colspan="1">Huehuetenango</td><td rowspan="1" colspan="1">17 June 1996</td><td rowspan="1" colspan="1">–</td></tr><tr><td rowspan="1" colspan="1">
                    <italic>
                      <tp:taxon-name><tp:taxon-name-part taxon-name-part-type="genus" reg="Incilius">I.</tp:taxon-name-part><tp:taxon-name-part taxon-name-part-type="species" reg="bocourti">bocourti</tp:taxon-name-part></tp:taxon-name>
                    </italic>
                  </td><td rowspan="1" colspan="1">UTA A-28855</td><td rowspan="1" colspan="1">Guatemala</td><td rowspan="1" colspan="1">Huehuetenango</td><td rowspan="1" colspan="1">29 July 1989</td><td rowspan="1" colspan="1">–</td></tr><tr><td rowspan="1" colspan="1">
                    <italic>
                      <tp:taxon-name><tp:taxon-name-part taxon-name-part-type="genus" reg="Incilius">I.</tp:taxon-name-part><tp:taxon-name-part taxon-name-part-type="species" reg="tacanensis">tacanensis</tp:taxon-name-part></tp:taxon-name>
                    </italic>
                  </td><td rowspan="1" colspan="1">CAS 70691</td><td rowspan="1" colspan="1">Guatemala</td><td rowspan="1" colspan="1">Suchitepequez</td><td rowspan="1" colspan="1">3 August 1924</td><td rowspan="1" colspan="1">–</td></tr><tr><td rowspan="1" colspan="1">
                    <italic>
                      <tp:taxon-name><tp:taxon-name-part taxon-name-part-type="genus" reg="Incilius">I.</tp:taxon-name-part><tp:taxon-name-part taxon-name-part-type="species" reg="tacanensis">tacanensis</tp:taxon-name-part></tp:taxon-name>
                    </italic>
                  </td><td rowspan="1" colspan="1">CAS 139889</td><td rowspan="1" colspan="1">Mexico</td><td rowspan="1" colspan="1">Chiapas</td><td rowspan="1" colspan="1">16 August 1974</td><td rowspan="1" colspan="1">–</td></tr><tr><td rowspan="1" colspan="1">
                    <italic>
                      <tp:taxon-name><tp:taxon-name-part taxon-name-part-type="genus" reg="Incilius">I.</tp:taxon-name-part><tp:taxon-name-part taxon-name-part-type="species" reg="tacanensis">tacanensis</tp:taxon-name-part></tp:taxon-name>
                    </italic>
                  </td><td rowspan="1" colspan="1">FMNH 35063</td><td rowspan="1" colspan="1">Guatemala</td><td rowspan="1" colspan="1">Quetzaltenango</td><td rowspan="1" colspan="1">31 January 1940</td><td rowspan="1" colspan="1">–</td></tr><tr><td rowspan="1" colspan="1">
                    <italic>
                      <tp:taxon-name><tp:taxon-name-part taxon-name-part-type="genus" reg="Incilius">I.</tp:taxon-name-part><tp:taxon-name-part taxon-name-part-type="species" reg="tacanensis">tacanensis</tp:taxon-name-part></tp:taxon-name>
                    </italic>
                  </td><td rowspan="1" colspan="1">UIMNH 24873</td><td rowspan="1" colspan="1">Mexico</td><td rowspan="1" colspan="1">Chiapas</td><td rowspan="1" colspan="1">- August 1950</td><td rowspan="1" colspan="1">–</td></tr><tr><td rowspan="1" colspan="1">
                    <italic>
                      <tp:taxon-name><tp:taxon-name-part taxon-name-part-type="genus" reg="Incilius">I.</tp:taxon-name-part><tp:taxon-name-part taxon-name-part-type="species" reg="tacanensis">tacanensis</tp:taxon-name-part></tp:taxon-name>
                    </italic>
                  </td><td rowspan="1" colspan="1">UIMNH 55152</td><td rowspan="1" colspan="1">Mexico</td><td rowspan="1" colspan="1">Chiapas</td><td rowspan="1" colspan="1">30 July 1963</td><td rowspan="1" colspan="1">–</td></tr><tr><td rowspan="1" colspan="1">
                    <italic>
                      <tp:taxon-name><tp:taxon-name-part taxon-name-part-type="genus" reg="Incilius">I.</tp:taxon-name-part><tp:taxon-name-part taxon-name-part-type="species" reg="tacanensis">tacanensis</tp:taxon-name-part></tp:taxon-name>
                    </italic>
                  </td><td rowspan="1" colspan="1">UIMNH 55153</td><td rowspan="1" colspan="1">Mexico</td><td rowspan="1" colspan="1">Chiapas</td><td rowspan="1" colspan="1">8 August 1963</td><td rowspan="1" colspan="1">–</td></tr><tr><td rowspan="1" colspan="1">
                    <italic>
                      <tp:taxon-name><tp:taxon-name-part taxon-name-part-type="genus" reg="Incilius">I.</tp:taxon-name-part><tp:taxon-name-part taxon-name-part-type="species" reg="tacanensis">tacanensis</tp:taxon-name-part></tp:taxon-name>
                    </italic>
                  </td><td rowspan="1" colspan="1">UIMNH 55154</td><td rowspan="1" colspan="1">Mexico</td><td rowspan="1" colspan="1">Chiapas</td><td rowspan="1" colspan="1">8 August 1963</td><td rowspan="1" colspan="1">–</td></tr><tr><td rowspan="1" colspan="1">
                    <italic>
                      <tp:taxon-name><tp:taxon-name-part taxon-name-part-type="genus" reg="Incilius">I.</tp:taxon-name-part><tp:taxon-name-part taxon-name-part-type="species" reg="tacanensis">tacanensis</tp:taxon-name-part></tp:taxon-name>
                    </italic>
                  </td><td rowspan="1" colspan="1">UIMNH 55155</td><td rowspan="1" colspan="1">Mexico</td><td rowspan="1" colspan="1">Chiapas</td><td rowspan="1" colspan="1">8 August 1963</td><td rowspan="1" colspan="1">–</td></tr><tr><td rowspan="1" colspan="1">
                    <italic>
                      <tp:taxon-name><tp:taxon-name-part taxon-name-part-type="genus" reg="Incilius">I.</tp:taxon-name-part><tp:taxon-name-part taxon-name-part-type="species" reg="tacanensis">tacanensis</tp:taxon-name-part></tp:taxon-name>
                    </italic>
                  </td><td rowspan="1" colspan="1">UIMNH 55156</td><td rowspan="1" colspan="1">Mexico</td><td rowspan="1" colspan="1">Chiapas</td><td rowspan="1" colspan="1">8 August 1963</td><td rowspan="1" colspan="1">–</td></tr><tr><td rowspan="1" colspan="1">
                    <italic>
                      <tp:taxon-name><tp:taxon-name-part taxon-name-part-type="genus" reg="Incilius">I.</tp:taxon-name-part><tp:taxon-name-part taxon-name-part-type="species" reg="tacanensis">tacanensis</tp:taxon-name-part></tp:taxon-name>
                    </italic>
                  </td><td rowspan="1" colspan="1">UIMNH 55157</td><td rowspan="1" colspan="1">Mexico</td><td rowspan="1" colspan="1">Chiapas</td><td rowspan="1" colspan="1">8 August 1963</td><td rowspan="1" colspan="1">–</td></tr><tr><td rowspan="1" colspan="1">
                    <italic>
                      <tp:taxon-name><tp:taxon-name-part taxon-name-part-type="genus" reg="Incilius">I.</tp:taxon-name-part><tp:taxon-name-part taxon-name-part-type="species" reg="tacanensis">tacanensis</tp:taxon-name-part></tp:taxon-name>
                    </italic>
                  </td><td rowspan="1" colspan="1">UIMNH 55158</td><td rowspan="1" colspan="1">Mexico</td><td rowspan="1" colspan="1">Chiapas</td><td rowspan="1" colspan="1">8 August 1963</td><td rowspan="1" colspan="1">–</td></tr><tr><td rowspan="1" colspan="1">
                    <italic>
                      <tp:taxon-name><tp:taxon-name-part taxon-name-part-type="genus" reg="Incilius">I.</tp:taxon-name-part><tp:taxon-name-part taxon-name-part-type="species" reg="tacanensis">tacanensis</tp:taxon-name-part></tp:taxon-name>
                    </italic>
                  </td><td rowspan="1" colspan="1">UIMNH 24874</td><td rowspan="1" colspan="1">Mexico</td><td rowspan="1" colspan="1">Chiapas</td><td rowspan="1" colspan="1">8 August 1963</td><td rowspan="1" colspan="1">–</td></tr><tr><td rowspan="1" colspan="1">
                    <italic>
                      <tp:taxon-name><tp:taxon-name-part taxon-name-part-type="genus" reg="Incilius">I.</tp:taxon-name-part><tp:taxon-name-part taxon-name-part-type="species" reg="tacanensis">tacanensis</tp:taxon-name-part></tp:taxon-name>
                    </italic>
                  </td><td rowspan="1" colspan="1">UMMZ 102472</td><td rowspan="1" colspan="1">Guatemala</td><td rowspan="1" colspan="1">Quetzaltenango</td><td rowspan="1" colspan="1">21 April 1949</td><td rowspan="1" colspan="1">–</td></tr><tr><td rowspan="1" colspan="1">
                    <italic>
                      <tp:taxon-name><tp:taxon-name-part taxon-name-part-type="genus" reg="Incilius">I.</tp:taxon-name-part><tp:taxon-name-part taxon-name-part-type="species" reg="tacanensis">tacanensis</tp:taxon-name-part></tp:taxon-name>
                    </italic>
                  </td><td rowspan="1" colspan="1">MVZ 170329</td><td rowspan="1" colspan="1">Mexico</td><td rowspan="1" colspan="1">Chiapas</td><td rowspan="1" colspan="1">30 July 1978</td><td rowspan="1" colspan="1">–</td></tr><tr><td rowspan="1" colspan="1">
                    <italic>
                      <tp:taxon-name><tp:taxon-name-part taxon-name-part-type="genus" reg="Incilius">I.</tp:taxon-name-part><tp:taxon-name-part taxon-name-part-type="species" reg="tacanensis">tacanensis</tp:taxon-name-part></tp:taxon-name>
                    </italic>
                  </td><td rowspan="1" colspan="1">MVZ 170330</td><td rowspan="1" colspan="1">Mexico</td><td rowspan="1" colspan="1">Chiapas</td><td rowspan="1" colspan="1">30 July 1978</td><td rowspan="1" colspan="1">–</td></tr></tbody></table></table-wrap></tp:treatment-sec><tp:treatment-sec><!--Section generated to contain objects referenced in tp:taxon-treatment.--><app id="app1"><title>﻿Appendix 1</title><p>
          <bold>Specimens of <italic><tp:taxon-name><tp:taxon-name-part taxon-name-part-type="genus" reg="Incilius">I.</tp:taxon-name-part><tp:taxon-name-part taxon-name-part-type="species" reg="tacanensis">tacanensis</tp:taxon-name-part></tp:taxon-name></italic> verified by photographs or physical examination.</bold>
        </p><p>The specimens here referred to <italic><tp:taxon-name><tp:taxon-name-part taxon-name-part-type="genus" reg="Incilius">I.</tp:taxon-name-part><tp:taxon-name-part taxon-name-part-type="species" reg="bocourti">bocourti</tp:taxon-name-part></tp:taxon-name></italic> and <italic><tp:taxon-name><tp:taxon-name-part taxon-name-part-type="genus" reg="Incilius">I.</tp:taxon-name-part><tp:taxon-name-part taxon-name-part-type="species" reg="luetkeni">luetkeni</tp:taxon-name-part></tp:taxon-name></italic> had been catalogued in their respective collections as <italic><tp:taxon-name><tp:taxon-name-part taxon-name-part-type="genus" reg="Incilius">I.</tp:taxon-name-part><tp:taxon-name-part taxon-name-part-type="species" reg="tacanensis">tacanensis</tp:taxon-name-part></tp:taxon-name></italic>.</p><p>
          <italic>
            <tp:taxon-name><tp:taxon-name-part taxon-name-part-type="genus" reg="Incilius">Incilius</tp:taxon-name-part><tp:taxon-name-part taxon-name-part-type="species" reg="bocourti">bocourti</tp:taxon-name-part></tp:taxon-name>
          </italic>
        </p><p>Guatemala: Huehuetenango: Sierra de los Cuchumatanes, 30.4 km (by road) SSW San Juan Ixcoy (UTA A-28855); 5.1 km WSW Patacal (UTA A-50918). Mexico: Chiapas: Summit of Cerro Mozotal, Mpio. Motozintla (MVZ 272788); 1.8 km NE (by rd) of summit of Cerro Mozotal on road to Motozintla, Mpio. Motozintla (MVZ 256842); Ejido Boqueron, 14 km W (by road) of Niquivil, Mpio. Motozintla (MVZ 256843); Mpio. Motozintla, Ejido El Carrizal, Cerro el Mozotal (CZRHE 2603); Mpio. Motozintla, Pinabeto, alrededor del pueblo (CZRHE 2795); Mpio. Motozintla, cerca de Pinabeto, al sur del pueblo (CZRHE 2775); Mpio. El Porvenir, 0.79 km NE de Cañada, 5.32 km NW de El Porvenir (CZRHE 3010); Mpio. Motozintla, Ejido El Carrizal, Cerro El Mozotal (CZRHE 2598); Mpio. Motozintla, Ejido Libertad Calera (CZRHE 2823); Mpio. El Porvenir, El Porvenir (CZRHE 3014); Top of Cerro Tzontehuitz, near San Cristobal de las Casas (MVZ 264134).</p><p>
          <italic>
            <tp:taxon-name><tp:taxon-name-part taxon-name-part-type="genus" reg="Incilius">Incilius</tp:taxon-name-part><tp:taxon-name-part taxon-name-part-type="species" reg="luetkenii">luetkenii</tp:taxon-name-part></tp:taxon-name>
          </italic>
        </p><p>Guatemala: El Progreso: Morazan (AMNH 183098).</p><p>
          <italic>
            <tp:taxon-name><tp:taxon-name-part taxon-name-part-type="genus" reg="Incilius">Incilius</tp:taxon-name-part><tp:taxon-name-part taxon-name-part-type="species" reg="tacanensis">tacanensis</tp:taxon-name-part></tp:taxon-name>
          </italic>
        </p><p>Guatemala: Suchitepequez: Volcán Zunil (CAS 70691); Quetzaltenango: Finca Montecristo, Rio Samala (FMNH 35063); Granja Lorena (UMMZ 102472). Mexico: Chiapas: 1500 m on Volcán de Tacaná (UMMZ 88359); 8 km N Juárez (KU 94009); Colonia Talquian, Volcán Tacaná (MVZ 159445–48); Volcán Tacaná, above Cacahuatan (UIMNH 6177–78, 24873–74); Union Juárez (UIMNH 55152); near Talquian (UIMNH 55152–58); Volcán Tacaná, 3 km N of Union Juárez (CAS 139889–90); Colonia Talquian, 3 km N (by road) Union Juárez, Volcán Tacaná (MVZ 170329, 170330); Cerro Mozotal, 16.7 mi (via road to Siltepec) from pass on continental divide above Huixtla (MVZ 191569); Volcán de Tacaná, above Cacahuatan (USNM 139721); Union Juárez, Ejido Talquian y Chiquihuites (IBUNAM-CNAR 5407, 2 specimens).</p></app></tp:treatment-sec><ref-list><ref id="B7"><mixed-citation xmlns:xlink="http://www.w3.org/1999/xlink" xlink:type="simple"><person-group><name name-style="western"><surname>Frost</surname><given-names>DR</given-names></name><name name-style="western"><surname>Grant</surname><given-names>T</given-names></name><name name-style="western"><surname>Faivovich</surname><given-names>J</given-names></name><name name-style="western"><surname>Bain</surname><given-names>RH</given-names></name><name name-style="western"><surname>Haas</surname><given-names>A</given-names></name><name name-style="western"><surname>Haddad</surname><given-names>CF</given-names></name><name name-style="western"><surname>De</surname><given-names>Sa RO</given-names></name><name name-style="western"><surname>Channing</surname><given-names>AL</given-names></name><name name-style="western"><surname>Wilkinson</surname><given-names>MA</given-names></name><name name-style="western"><surname>Donnellan</surname><given-names>SC</given-names></name><name name-style="western"><surname>Raxworthy</surname><given-names>CJ</given-names></name><name name-style="western"><surname>Campbell</surname><given-names>JA</given-names></name><name name-style="western"><surname>Blotto</surname><given-names>BL</given-names></name><name name-style="western"><surname>Moler</surname><given-names>P</given-names></name><name name-style="western"><surname>Drewes</surname><given-names>RC</given-names></name><name name-style="western"><surname>Nussbaum</surname><given-names>RA</given-names></name><name name-style="western"><surname>Lynch</surname><given-names>JD</given-names></name><name name-style="western"><surname>Green</surname><given-names>DM</given-names></name><name name-style="western"><surname>Wheeler</surname><given-names>WC</given-names></name></person-group> (<year>2006a</year>) The amphibian tree of life. Bulletin of the American Museum of Natural History 297: 1–291. <ext-link xlink:href="10.1206/0003-0090(2006)297%5B0001:TATOL%5D2.0.CO;2" ext-link-type="doi" xlink:type="simple">https://doi.org/10.1206/0003-0090(2006)297[0001:TATOL]2.0.CO;2</ext-link></mixed-citation></ref><ref id="B8"><mixed-citation xmlns:xlink="http://www.w3.org/1999/xlink" xlink:type="simple"><person-group><name name-style="western"><surname>Frost</surname><given-names>DR</given-names></name><name name-style="western"><surname>Grant</surname><given-names>T</given-names></name><name name-style="western"><surname>Mendelson III</surname><given-names>Jr</given-names></name></person-group> (<year>2006b</year>) <italic><tp:taxon-name><tp:taxon-name-part taxon-name-part-type="genus">Ollotis</tp:taxon-name-part></tp:taxon-name></italic> Cope, 1875 is the oldest name for the genus currently referred to as <italic><tp:taxon-name><tp:taxon-name-part taxon-name-part-type="genus">Cranopsis</tp:taxon-name-part></tp:taxon-name></italic> Cope, 1875. Copeia 2006(3): e558. <ext-link xlink:href="10.1643/0045-8511(2006)2006%5B558:OCITON%5D2.0.CO;2" ext-link-type="doi" xlink:type="simple">https://doi.org/10.1643/0045-8511(2006)2006[558:OCITON]2.0.CO;2</ext-link></mixed-citation></ref><ref id="B9"><mixed-citation xmlns:xlink="http://www.w3.org/1999/xlink" xlink:type="simple"><person-group><name name-style="western"><surname>Frost</surname><given-names>DR</given-names></name><name name-style="western"><surname>Mendelson</surname><given-names>JR III</given-names></name><name name-style="western"><surname>Pramuk</surname><given-names>JB</given-names></name></person-group> (<year>2009</year>) Further notes on the nomenclature of Middle American toads (<tp:taxon-name><tp:taxon-name-part taxon-name-part-type="family">Bufonidae</tp:taxon-name-part></tp:taxon-name>). Copeia 2009(2): e418. <ext-link xlink:href="10.1643/CH-08-204" ext-link-type="doi" xlink:type="simple">https://doi.org/10.1643/CH-08-204</ext-link></mixed-citation></ref><ref id="B21"><mixed-citation xmlns:xlink="http://www.w3.org/1999/xlink" xlink:type="simple"><person-group><name name-style="western"><surname>Rovito</surname><given-names>SM</given-names></name><name name-style="western"><surname>Parra-Olea</surname><given-names>G</given-names></name><name name-style="western"><surname>Vásquez-Almazán</surname><given-names>CR</given-names></name><name name-style="western"><surname>Papenfuss</surname><given-names>TJ</given-names></name><name name-style="western"><surname>Wake</surname><given-names>DB</given-names></name></person-group> (<year>2009</year>) <article-title>Dramatic declines in neotropical salamander populations are an important part of the global amphibian crisis.</article-title><source>Proceedings of the National Academy of Sciences of the United States of America</source><volume>106</volume>(<issue>9</issue>): <fpage>3231</fpage>–<lpage>3236</lpage>. <ext-link xlink:href="10.1073/pnas.0813051106" ext-link-type="doi" xlink:type="simple">https://doi.org/10.1073/pnas.0813051106</ext-link></mixed-citation></ref><ref id="B3"><mixed-citation xmlns:xlink="http://www.w3.org/1999/xlink" xlink:type="simple"><person-group><name name-style="western"><surname>Campbell</surname><given-names>JA</given-names></name><name name-style="western"><surname>Vannini</surname><given-names>JP</given-names></name></person-group> (<year>1989a</year>) <article-title>The distribution of amphibians and reptiles in Guatemala and Belize.</article-title><source>The Western Foundation of Vertebrate Zoology</source><volume>4</volume>: <fpage>1</fpage>–<lpage>21</lpage>.</mixed-citation></ref><ref id="B27"><mixed-citation xmlns:xlink="http://www.w3.org/1999/xlink" xlink:type="simple"><person-group><name name-style="western"><surname>Smith</surname><given-names>PW</given-names></name></person-group> (<year>1952</year>) <article-title>A new species of toad from the highlands of Guatemala and Chiapas.</article-title><source>Copeia</source><volume>1952</volume>(<issue>3</issue>): <fpage>175</fpage>–<lpage>177</lpage>. <ext-link xlink:href="10.2307/1439700" ext-link-type="doi" xlink:type="simple">https://doi.org/10.2307/1439700</ext-link></mixed-citation></ref><ref id="B25"><mixed-citation xmlns:xlink="http://www.w3.org/1999/xlink" xlink:type="simple"><person-group><name name-style="western"><surname>Seib</surname><given-names>RL</given-names></name></person-group> (<year>1985</year>) <article-title>Euryphagy in a tropical snake, <italic><tp:taxon-name><tp:taxon-name-part taxon-name-part-type="genus">Coniophanes</tp:taxon-name-part><tp:taxon-name-part taxon-name-part-type="species">fissidens</tp:taxon-name-part></tp:taxon-name></italic>.</article-title><source>Biotropica</source><volume>17</volume>(<issue>1</issue>): <fpage>57</fpage>–<lpage>64</lpage>. <ext-link xlink:href="10.2307/2388380" ext-link-type="doi" xlink:type="simple">https://doi.org/10.2307/2388380</ext-link></mixed-citation></ref><ref id="B28"><mixed-citation xmlns:xlink="http://www.w3.org/1999/xlink" xlink:type="simple"><person-group><name name-style="western"><surname>Vaughan</surname><given-names>A</given-names></name><name name-style="western"><surname>Mendelson</surname><given-names>III Jr</given-names></name></person-group> (<year>2007</year>) Taxonomy and ecology of the Central American toads of the genus <italic><tp:taxon-name><tp:taxon-name-part taxon-name-part-type="genus">Crepidophryne</tp:taxon-name-part></tp:taxon-name></italic> (<tp:taxon-name><tp:taxon-name-part taxon-name-part-type="order">Anura</tp:taxon-name-part></tp:taxon-name>: <tp:taxon-name><tp:taxon-name-part taxon-name-part-type="family">Bufonidae</tp:taxon-name-part></tp:taxon-name>). Copeia 2007(2): 304–314. <ext-link xlink:href="10.1643/0045-8511(2007)7%5B304:TAEOTC%5D2.0.CO;2" ext-link-type="doi" xlink:type="simple">https://doi.org/10.1643/0045-8511(2007)7[304:TAEOTC]2.0.CO;2</ext-link></mixed-citation></ref><ref id="B10"><mixed-citation xmlns:xlink="http://www.w3.org/1999/xlink" xlink:type="simple"><person-group><name name-style="western"><surname>Gray</surname><given-names>AR</given-names></name><name name-style="western"><surname>Bland</surname><given-names>AW</given-names></name></person-group> (<year>2016</year>) <article-title>Notes on the reproduction of the endemic Costa Rican toad, <italic><tp:taxon-name><tp:taxon-name-part taxon-name-part-type="genus">Incilius</tp:taxon-name-part><tp:taxon-name-part taxon-name-part-type="species">chompipe</tp:taxon-name-part></tp:taxon-name></italic> (<tp:taxon-name><tp:taxon-name-part taxon-name-part-type="order">Anura</tp:taxon-name-part></tp:taxon-name><tp:taxon-name><tp:taxon-name-part taxon-name-part-type="family">Bufonidae</tp:taxon-name-part></tp:taxon-name>).</article-title><source>Mesoamerican Herpetology</source><volume>3</volume>: <fpage>464</fpage>–<lpage>467</lpage>.</mixed-citation></ref></ref-list></tp:taxon-treatment>
